# Supplementary material for: Measuring hemoglobin spectra: searching for carbamino-hemoglobin
Source: J Biomed Opt. 2020 Oct 23;25(10):105001. doi: 10.1117/1.JBO.25.10.105001 (PMC7610246; doi:10.1117/1.JBO.25.10.105001)
Supplement: Supplementary file 1 [file JBO_025_105001_SD006.md]

# On the Presented Haemoglobin Spectra

As stated in Dervieux et al. (2020) "Measuring Haemoglobin Spectra: Searching for Carbamino-Haemoglobin", the given spectra are provided "as is" and **measurement artifacts are still present** at 590nm for O2Hb and 600nm for HHb and CO2Hb.

The absorbance unit is ```(cm-1).(mol-1).L```, the same as [Scott Prahl's spectra](https://omlc.org/spectra/hemoglobin/).
