# Supplementary material for: Measuring hemoglobin spectra: searching for carbamino-hemoglobin
Source: J Biomed Opt. 2020 Oct 23;25(10):105001. doi: 10.1117/1.JBO.25.10.105001 (PMC7610246; doi:10.1117/1.JBO.25.10.105001)
Supplement: Supplementary file 2 [file JBO_025_105001_SD007.txt]

O2Hb
lambda (nm)	molar extinction coeff (cm-1.mol-1.L)
>>>>>Begin Spectral Data<<<<<
235.0	352296.80448880076
236.0	310761.71635965165
237.0	274989.4754573562
238.0	244361.06246349018
239.0	218756.0547912071
240.0	197336.8877794625
241.0	179633.13403979831
242.0	165480.5491470146
243.0	153653.4547084099
244.0	144067.7836542993
245.0	136504.9029322027
246.0	130576.37414092665
247.0	126027.937643077
248.0	122507.38840586756
249.0	119760.9631475663
250.0	117942.3301441718
251.0	117018.65560409088
252.0	116964.04991090982
253.0	117332.56138269306
254.0	117910.29436090101
255.0	118819.77087349193
256.0	120301.0968540011
257.0	122560.88865788539
258.0	125293.82048616248
259.0	128060.0535588918
260.0	130480.29466927801
261.0	132744.762750531
262.0	135156.53719227403
263.0	137721.67259336196
264.0	140577.05443699314
265.0	143359.24523994068
266.0	145617.0186625504
267.0	147813.05007159404
268.0	150181.97808437695
269.0	152128.03019320397
270.0	153385.30666387762
271.0	154316.71738028826
272.0	155328.62189618126
273.0	156349.06662920042
274.0	157150.13121426842
275.0	157508.4489837609
276.0	157436.36255871877
277.0	157061.9134447433
278.0	156430.67001516887
279.0	155520.0224566938
280.0	154243.24161739793
281.0	152643.6423067958
282.0	150827.76323000793
283.0	148734.98266335428
284.0	145878.26668826104
285.0	141852.89914239108
286.0	136443.25360774717
287.0	130627.46920710501
288.0	125415.9383106903
289.0	121414.47029411461
290.0	118245.69944002936
291.0	114474.16398476703
292.0	108987.76480563018
293.0	102372.17774057678
294.0	95582.00085013725
295.0	89611.90972922524
296.0	84671.67166496086
297.0	80511.44374602355
298.0	76862.78749387231
299.0	73575.26698505327
300.0	70636.10324189255
301.0	68133.12914401841
302.0	65997.28445572405
303.0	64343.20247184353
304.0	63079.675915796164
305.0	62273.6888938629
306.0	61925.5770249233
307.0	61944.821036854424
308.0	62331.508849841935
309.0	62851.11559948855
310.0	63649.88651932092
311.0	64634.99624288907
312.0	65811.45345921717
313.0	67109.91775083932
314.0	68468.51088184804
315.0	69965.38087969806
316.0	71557.17245757743
317.0	73239.97679294998
318.0	74943.85646927234
319.0	76716.02841725644
320.0	78520.46028005834
321.0	80387.38837445872
322.0	82275.38470799611
323.0	84095.98786783293
324.0	85933.04755188656
325.0	87734.32760828886
326.0	89553.9546761448
327.0	91314.36347883016
328.0	92972.72888367347
329.0	94529.79875753804
330.0	96018.33418630752
331.0	97429.09436192154
332.0	98763.5504919353
333.0	99990.48035245604
334.0	101173.11604587264
335.0	102283.47961256265
336.0	103271.03424799172
337.0	104187.89297044436
338.0	105024.73352198214
339.0	105811.00444906013
340.0	106494.50869816032
341.0	107087.32110484898
342.0	107577.36683355976
343.0	107948.29030863057
344.0	108183.72443526408
345.0	108271.05280642744
346.0	108202.35539846406
347.0	107966.0373434052
348.0	107506.16265741832
349.0	106902.92002758334
350.0	106188.18321862459
351.0	105200.26365422748
352.0	104100.84991070669
353.0	102823.14520715913
354.0	101443.97606789699
355.0	100001.03003711009
356.0	98517.84421007338
357.0	97033.35393322769
358.0	95542.54358581002
359.0	94093.9755194845
360.0	92737.67662130097
361.0	91450.11377314561
362.0	90240.58560381395
363.0	89185.06588797916
364.0	88246.15258584262
365.0	87466.96774689633
366.0	86843.8419358257
367.0	86398.88486012901
368.0	86160.4611764312
369.0	86130.9039703878
370.0	86313.46894849103
371.0	86741.29781653565
372.0	87436.72141081451
373.0	88420.46930063804
374.0	89667.26636331817
375.0	91250.82974104547
376.0	93143.87060560114
377.0	95423.61565307483
378.0	98109.80124937718
379.0	101165.97060836639
380.0	104690.86180587557
381.0	108663.17815736197
382.0	113060.18142853775
383.0	118006.85461831863
384.0	123391.29910445503
385.0	129346.17585901743
386.0	135881.56899957842
387.0	142743.87451988918
388.0	150327.19252231382
389.0	158434.46460425967
390.0	166999.75452893873
391.0	176181.37893240593
392.0	185884.09765067336
393.0	196145.47852718842
394.0	207158.54968921992
395.0	218478.28169109786
396.0	230667.19791231316
397.0	243644.74191650335
398.0	257241.94353555617
399.0	271782.9346436818
400.0	287166.8268517691
401.0	303559.73139902466
402.0	321021.6631652288
403.0	338789.3494935253
404.0	357773.8198012805
405.0	377203.15049594484
406.0	396611.3624385537
407.0	416093.02250451816
408.0	434994.02752084937
409.0	452890.83915835805
410.0	469375.1632671703
411.0	483429.8039708864
412.0	495042.1056854043
413.0	503390.3050865583
414.0	507903.7984846304
415.0	508305.86594006495
416.0	504345.7352641778
417.0	495977.9869420035
418.0	483325.57462360495
419.0	467131.5111274623
420.0	447242.6292549711
421.0	424695.3114255284
422.0	400850.0419650934
423.0	375469.63712955744
424.0	349823.14349074045
425.0	324604.9069482774
426.0	300031.8100243139
427.0	276969.2055626913
428.0	255105.4387141364
429.0	234648.17665748755
430.0	216357.324434223
431.0	199344.49115827898
432.0	183886.57059775447
433.0	169970.05059429465
434.0	157350.9559573315
435.0	146029.22977851293
436.0	135692.7712104246
437.0	126343.71367626857
438.0	118106.99838608464
439.0	110447.29012421242
440.0	103559.47049131228
441.0	97360.88593616562
442.0	91679.42247877755
443.0	86522.11453534005
444.0	81798.26818610924
445.0	77414.41864040335
446.0	73489.48669286093
447.0	69812.20924103947
448.0	66421.664998475
449.0	63325.29974661392
450.0	60422.934975716926
451.0	57745.89223940922
452.0	55255.70146729598
453.0	52916.941664022524
454.0	50780.8769829885
455.0	48705.683498943064
456.0	46785.184266559605
457.0	44994.923703335386
458.0	43288.45784879966
459.0	41694.895959685775
460.0	40200.64841888209
461.0	38771.2065718239
462.0	37455.29781653629
463.0	36191.9226093108
464.0	34988.559725004525
465.0	33885.319505870895
466.0	32827.45240869059
467.0	31829.654122726282
468.0	30885.12885180982
469.0	29990.275191806755
470.0	29151.523534687305
471.0	28343.92512506204
472.0	27571.57335983532
473.0	26857.175596364094
474.0	26155.05015393611
475.0	25497.251717531613
476.0	24868.847233889617
477.0	24262.892986957126
478.0	23696.980487861245
479.0	23144.77884813237
480.0	22623.289994293587
481.0	22134.3969663512
482.0	21669.035744678447
483.0	21234.604428619474
484.0	20826.867936198396
485.0	20445.231527812142
486.0	20084.871182801504
487.0	19743.16171507563
488.0	19425.720365791483
489.0	19119.513170068458
490.0	18827.315280074603
491.0	18540.388807981275
492.0	18280.415141995793
493.0	18026.728876130543
494.0	17788.687071046843
495.0	17561.400212237895
496.0	17337.637233054258
497.0	17135.489404981705
498.0	16929.311394929526
499.0	16736.206655976
500.0	16550.263748491587
501.0	16368.009029978744
502.0	16192.52587995795
503.0	16026.76193684305
504.0	15873.948545940108
505.0	15734.448459494703
506.0	15605.637469258625
507.0	15504.267248789889
508.0	15438.217236950513
509.0	15405.15356262217
510.0	15414.43065568482
511.0	15472.05471878684
512.0	15596.19430845369
513.0	15780.61490348868
514.0	16057.156986436064
515.0	16419.94351555021
516.0	16874.105753654952
517.0	17440.361996696116
518.0	18139.761378188912
519.0	18975.096527901307
520.0	19946.84652101934
521.0	21070.796222728844
522.0	22370.565015507753
523.0	23845.890502125963
524.0	25443.181482945194
525.0	27244.928226540153
526.0	29171.843904713696
527.0	31220.911246101667
528.0	33369.55284348523
529.0	35542.75511840514
530.0	37730.05611452351
531.0	39897.08365742033
532.0	41910.22318885515
533.0	43852.4695047337
534.0	45640.89947803061
535.0	47266.5083742923
536.0	48738.204352639164
537.0	50028.0941631093
538.0	51131.644774875356
539.0	52015.86509226986
540.0	52623.72363350689
541.0	52957.980187285284
542.0	52956.86102283417
543.0	52596.423795023686
544.0	51848.52436827203
545.0	50721.89052655925
546.0	49256.34645358866
547.0	47492.71713180609
548.0	45582.856761292875
549.0	43510.487864935916
550.0	41426.294435272226
551.0	39422.69809538184
552.0	37534.16072812131
553.0	35794.0715320013
554.0	34253.17696969517
555.0	32892.76434963745
556.0	31776.96239487155
557.0	30842.840144276273
558.0	30141.51173507525
559.0	29685.958049823264
560.0	29473.994385707254
561.0	29529.497018039085
562.0	29843.37279884433
563.0	30428.660865640322
564.0	31306.077108843707
565.0	32529.380400492973
566.0	34084.05183710955
567.0	35950.27116200185
568.0	38168.12855236356
569.0	40690.013329932335
570.0	43168.5271561534
571.0	46050.08562927249
572.0	48888.273151043904
573.0	51594.160430675416
574.0	53911.54800911603
575.0	55586.86276411275
576.0	56487.35213713713
577.0	56404.75880115523
578.0	55246.97916023039
579.0	52996.006529052465
580.0	49771.81252461625
581.0	45767.610373030475
582.0	41200.36386955669
583.0	36461.64194866916
584.0	31590.91914497934
585.0	26888.71380948521
586.0	22544.553639663798
587.0	18595.754922249787
588.0	15121.458131929849
589.0	12091.837498664307
590.0	18267.240314817882
591.0	16501.53643244317
592.0	14486.09027149571
593.0	12588.97110092543
594.0	10928.272284553257
595.0	9498.765108575193
596.0	8307.814094119236
597.0	7303.899587991334
598.0	6452.985647105412
599.0	5758.788619673457
600.0	5160.354351757433
601.0	4653.158316677279
602.0	4224.2989208307845
603.0	3851.66258137128
604.0	3530.8254722868332
605.0	3249.1408578881783
606.0	2998.1845825804326
607.0	2781.9802564706874
608.0	2583.567748578742
609.0	2407.5829443861476
610.0	2251.278592210406
611.0	2109.613811554163
612.0	1982.4822814865051
613.0	1867.8057052913455
614.0	1762.386961193747
615.0	1669.5664377389276
616.0	1583.1106974515524
617.0	1504.2752795404917
618.0	1433.2157349065142
619.0	1367.17034502644
620.0	1306.609774726961
621.0	1250.538911485869
622.0	1197.614501699191
623.0	1149.8239059842817
624.0	1103.7805013158363
625.0	1060.6871619464864
626.0	1021.0742942112676
627.0	983.1047571409912
628.0	947.3630191819306
629.0	913.7763869236295
630.0	881.7414442312221
631.0	852.0916043097928
632.0	823.5329920615349
633.0	796.1378420311274
634.0	770.852137152007
635.0	746.3867781030914
636.0	722.9586867328236
637.0	700.720828206504
638.0	679.1319010072474
639.0	658.6979183624418
640.0	638.9267507733017
641.0	619.9234802453713
642.0	602.3888096611812
643.0	585.0985758539736
644.0	568.7449930188551
645.0	553.4833729193948
646.0	538.6397013953396
647.0	524.9501924399486
648.0	511.99056676507996
649.0	499.46661282618936
650.0	488.2349572643749
651.0	477.17371133268045
652.0	466.84285406337096
653.0	457.3678820699887
654.0	448.2612719954276
655.0	439.8507413711694
656.0	432.00958141289254
657.0	424.3962035321946
658.0	417.5767804310798
659.0	411.16439472577656
660.0	404.96875994242475
661.0	399.4880631310381
662.0	394.1402259392056
663.0	389.19816640818055
664.0	384.70867894736
665.0	380.60819436354393
666.0	377.0338023556327
667.0	373.4606477947399
668.0	370.24804072086783
669.0	367.2151699641514
670.0	364.2680976218579
671.0	361.543025761957
672.0	358.738927442697
673.0	355.91731672123444
674.0	353.1904438147707
675.0	350.37341151838075
676.0	347.4523276008546
677.0	344.2630347624639
678.0	341.14787118550805
679.0	337.8116466114237
680.0	334.32884010895134
681.0	330.7212771932983
682.0	327.13585536746666
683.0	323.2848716067084
684.0	319.4659898656713
685.0	315.8052617213435
686.0	311.9176804207592
687.0	308.18151423772395
688.0	304.60950680327903
689.0	301.0652757721506
690.0	297.87302843850796
691.0	294.9723847183353
692.0	292.1611762065198
693.0	289.8254184679605
694.0	287.7344673361041
695.0	286.0794604498798
696.0	284.6770986765515
697.0	283.49964306094205
698.0	282.8949797139811
699.0	282.4667987997303
700.0	282.4872658917524
701.0	282.67642094011
702.0	283.22668315474505
703.0	283.93273423588687
704.0	284.9454784280857
705.0	286.239492554491
706.0	287.6247572918991
707.0	289.4556111187052
708.0	291.155066861652
709.0	293.1448597429911
710.0	295.4300540737805
711.0	297.7625966924287
712.0	300.27570693682526
713.0	302.88311990342015
714.0	305.6338483158628
715.0	308.548627866067
716.0	311.56493395102723
717.0	314.63815032981154
718.0	317.82291516712155
719.0	321.1590864331855
720.0	324.6261418061523
721.0	328.1336628622686
722.0	331.8036846467206
723.0	335.6139226216502
724.0	339.4018232848854
725.0	343.17682639449674
726.0	347.35271139721897
727.0	351.3818060474813
728.0	355.4920875500105
729.0	359.87225012819465
730.0	364.1074198857708
731.0	368.456134158684
732.0	372.94245829180375
733.0	377.3863725157497
734.0	381.96468642248703
735.0	386.6638082255562
736.0	391.3426756093007
737.0	396.1932024332658
738.0	401.06924102851656
739.0	406.02716038151686
740.0	410.7792576177068
741.0	415.86086373596197
742.0	420.91731263685426
743.0	426.1006207304837
744.0	431.15579314041713
745.0	436.3660570532578
746.0	441.6138562299062
747.0	446.98622092022845
748.0	452.3727613464324
749.0	457.74221489252034
750.0	463.15726378805437
751.0	468.6288922708578
752.0	474.2266163724754
753.0	479.7539888872126
754.0	485.3273347253745
755.0	491.1238485585176
756.0	496.72545201615515
757.0	502.6623629848892
758.0	508.46201820550925
759.0	514.1463488293176
760.0	520.1433203606172
761.0	525.9982661921728
762.0	531.8524602204474
763.0	537.6942734414496
764.0	543.6434345535625
765.0	549.6978772861961
766.0	555.6337643175019
767.0	561.6958309062978
768.0	567.5760984980503
769.0	573.7450384214293
770.0	579.851006130776
771.0	585.8570397258273
772.0	592.1809169946358
773.0	598.3667882150261
774.0	604.4711698511038
775.0	610.7864511293322
776.0	617.0474268597867
777.0	623.4630319926702
778.0	629.6769731966486
779.0	635.9109100707873
780.0	642.255050122849
781.0	648.7454694013915
782.0	655.1771201541402
783.0	661.6101726971145
784.0	667.9985754890732
785.0	674.4103111673588
786.0	681.0280015632553
787.0	687.4569676029206
788.0	693.940888356895
789.0	700.3843078021788
790.0	706.992086405941
791.0	713.4594863538358
792.0	720.0382501280138
793.0	726.585277141943
794.0	733.201840975522
795.0	739.6172491323244
796.0	746.1923094102686
797.0	752.7668217589277
798.0	759.2613541894565
799.0	765.8218297011146
800.0	772.6154027243211
801.0	779.1732951731016
802.0	785.9646042769526
803.0	792.6327601476627
804.0	798.795637846587
805.0	805.6259062946909
806.0	811.9269708936957
807.0	818.3910814934324
808.0	824.992996731398
809.0	831.2416652799544
810.0	837.646768525144
811.0	844.2482867189684
812.0	850.75603009291
813.0	856.8610101789976
814.0	863.089820377137
815.0	869.5475060426876
816.0	875.5310147633564
817.0	881.9845722870508
818.0	888.4775843168451
819.0	894.6127787287829
820.0	900.9163677631053
821.0	906.843699575213
822.0	912.852979881331
823.0	919.2841526769986
824.0	925.6148798966384
825.0	931.5445236134218
826.0	937.5870399680329
827.0	943.5889091491794
828.0	949.6731414242676
829.0	956.0531731987747
830.0	962.0600186250057
831.0	967.8206643834809
832.0	973.7617511172108
833.0	979.5016677044254
834.0	985.0368544492295
835.0	990.8262231196553
836.0	996.9851315024358
837.0	1002.796374796308
838.0	1008.1225143625169
839.0	1013.7023894349542
840.0	1019.4846069549016
841.0	1024.7191183203054
842.0	1030.3339145662057
843.0	1035.7690486609704
844.0	1040.897781076255
845.0	1046.1491600571048
846.0	1051.4064314008529
847.0	1056.4337761548413
848.0	1061.6532096678052
849.0	1066.9011870170034
850.0	1071.7669970822676
851.0	1076.6087701902884
852.0	1081.6477676260797
853.0	1086.1611185539227
854.0	1091.1648445821788
855.0	1095.940454185666
856.0	1100.674828660152
857.0	1105.253887726216
858.0	1109.6168431273227
859.0	1113.9835073341674
860.0	1118.3950965910012
861.0	1122.7799602092136
862.0	1127.0796088290085
863.0	1131.0564529204512
864.0	1135.1752353936158
865.0	1139.429136595084
866.0	1143.3571417814514
867.0	1147.4870067456827
868.0	1151.5600363035164
869.0	1155.1527449208252
870.0	1158.7828509695314
871.0	1162.3007793579404
872.0	1165.822017582755
873.0	1169.5938288154375
874.0	1173.0716616095806
875.0	1176.1056337411364
876.0	1179.4502116183803
877.0	1182.6394005092793
878.0	1185.6011903471322
879.0	1189.0327806821651
880.0	1191.707196672029
881.0	1194.7979804842525
882.0	1197.4361838448626
883.0	1199.865225416947
884.0	1202.587658712624
885.0	1205.2505381403894
886.0	1207.785729474659
887.0	1210.1913935421371
888.0	1212.3247347775405
889.0	1214.5749767850152
890.0	1216.686863588025
891.0	1218.9552233269633
892.0	1221.1229737667022
893.0	1222.9877195896352
894.0	1224.722701881673
895.0	1226.3006620482574
896.0	1228.0724328286233
897.0	1229.831850478066
898.0	1231.4767294279886
899.0	1232.8701675832363
900.0	1234.1705001987948
901.0	1235.3052999462689
902.0	1236.5831740751764
903.0	1237.5435955692815
904.0	1238.6360388948751
905.0	1239.3624050523463
906.0	1240.3609544690062
907.0	1240.9616701654536
908.0	1241.6095611312985
909.0	1242.0650063740381
910.0	1242.6207801953256
911.0	1243.2140993853272
912.0	1243.5188047843876
913.0	1243.6894060376894
914.0	1243.690393305178
915.0	1243.6563925785208
916.0	1243.4433328306422
917.0	1243.5090565857754
918.0	1243.0301274272051
919.0	1242.7653293005196
920.0	1242.1633451928074
921.0	1241.5867148338903
922.0	1240.7957270700913
923.0	1240.4201571328722
924.0	1240.0856780707472
925.0	1239.3464083197923
926.0	1238.6319472314963
927.0	1237.5946509379392
928.0	1236.763120195826
929.0	1236.522417977912
930.0	1235.5217730682725
931.0	1234.237898243986
932.0	1233.0027607409925
933.0	1231.4132334656879
934.0	1230.0947027951934
935.0	1228.983726909545
936.0	1227.903753023068
937.0	1226.2901239237826
938.0	1224.938410268171
939.0	1222.7048898614057
940.0	1220.3793190253687
941.0	1219.2402107570801
942.0	1217.8188822812604
943.0	1215.9298970950472
944.0	1213.8307225657331
945.0	1210.4858697420345
946.0	1207.274181581457
947.0	1204.519773026073
948.0	1202.5794786136853
949.0	1199.4719283769932
950.0	1196.1596068336517
951.0	1192.196376135585
952.0	1187.9855557917376
953.0	1185.2601110048531
954.0	1183.3280780363266
955.0	1181.9526259568875
956.0	1178.8086969994597
957.0	1176.8393780394986
958.0	1173.6306500891228
959.0	1170.5768228714473
960.0	1168.8857916162638
961.0	1166.1756428282647
962.0	1163.0682115598097
963.0	1159.492320287654
964.0	1155.7081244365818
965.0	1151.9411354841259
966.0	1148.0269115251558
967.0	1144.3722142056827
968.0	1139.893106262164
969.0	1135.7638317399123
970.0	1131.139059829829
971.0	1126.775010172823
972.0	1122.1081839553672
973.0	1117.3545995003979
974.0	1112.1765639748628
975.0	1107.5742653481707
976.0	1102.6539188964553
977.0	1097.4348151017211
978.0	1092.7685514369805
979.0	1086.9597409139592
980.0	1081.5173496596326
981.0	1076.41007762233
982.0	1070.8346599040656
983.0	1065.5091481925747
984.0	1059.7924668885753
985.0	1053.7102431822027
986.0	1046.9965346526237
987.0	1041.6805184521281
988.0	1035.51153094861
989.0	1029.6662296598229
990.0	1023.924815800688
991.0	1016.9541043018977
992.0	1009.9010322228754
993.0	1003.3039491470148
994.0	996.5989973536806
995.0	990.283891574241
996.0	983.4937348604163
997.0	976.324924525782
998.0	968.3942750186544
999.0	961.1716705009418
1000.0	954.0258742737855
