# Supplementary material for: Measuring hemoglobin spectra: searching for carbamino-hemoglobin
Source: J Biomed Opt. 2020 Oct 23;25(10):105001. doi: 10.1117/1.JBO.25.10.105001 (PMC7610246; doi:10.1117/1.JBO.25.10.105001)
Supplement: Supplementary file 4 [file JBO_025_105001_SD009.txt]

CO2Hb
lambda (nm)	molar extinction coeff (cm-1.mol-1.L)
>>>>>Begin Spectral Data<<<<<
235.0	357043.6358100056
236.0	315554.97346142837
237.0	279759.0903438622
238.0	249264.834563156
239.0	224059.30700990002
240.0	203360.2929064571
241.0	186664.0888441591
242.0	173723.64883561185
243.0	163221.3638099854
244.0	154967.7719064473
245.0	148675.62970817692
246.0	143870.4737709152
247.0	140302.97102939748
248.0	137525.67791483953
249.0	135361.41582056144
250.0	133903.96116989016
251.0	133159.97755749416
252.0	133079.2120708736
253.0	133161.46768281164
254.0	133182.70273249934
255.0	133339.71483884094
256.0	133918.73339317756
257.0	135193.65432877492
258.0	136843.59701076706
259.0	138303.38030174712
260.0	139307.77737938266
261.0	140138.80410095194
262.0	141086.50220568577
263.0	142348.02616752626
264.0	143971.26664133286
265.0	145485.42185795686
266.0	146566.1803592465
267.0	147516.86309102815
268.0	148765.3697419115
269.0	149766.34743894244
270.0	150239.93341281931
271.0	150470.24079200023
272.0	150833.3081998646
273.0	151327.73624867195
274.0	151780.06452558615
275.0	151981.01124921747
276.0	151950.73557522372
277.0	151705.93395785167
278.0	151274.16522632618
279.0	150604.74898333868
280.0	149494.3117366079
281.0	147820.86067613345
282.0	145819.7751202271
283.0	143686.26947428356
284.0	141223.0769588074
285.0	138145.2922229984
286.0	133966.5766039178
287.0	129085.07337406366
288.0	124050.57570349179
289.0	119585.65729931959
290.0	115806.29945061242
291.0	111880.26953430465
292.0	106860.55559621505
293.0	101031.84164851722
294.0	94966.93108334974
295.0	89491.96052589541
296.0	84928.02173281749
297.0	81137.15331723713
298.0	77844.5674072309
299.0	74931.12427409177
300.0	72364.75820502613
301.0	70216.50274328484
302.0	68358.12045169376
303.0	66839.45560811083
304.0	65635.00743587919
305.0	64814.978861349606
306.0	64407.7742080608
307.0	64389.802349067424
308.0	64675.45251217358
309.0	65174.26596565868
310.0	65940.3717649827
311.0	66929.83568595364
312.0	68138.32601718826
313.0	69428.20076253591
314.0	70771.77626545694
315.0	72260.07734706375
316.0	73848.33504058633
317.0	75548.43294523867
318.0	77245.79630008672
319.0	79055.89201574607
320.0	80919.81028252479
321.0	82887.38451808353
322.0	84904.27604577092
323.0	86894.91585243758
324.0	88937.93870950518
325.0	90995.78677174567
326.0	93060.63765993137
327.0	95090.40042255806
328.0	96951.72964355387
329.0	98740.25538035113
330.0	100450.70461730674
331.0	102032.47737930129
332.0	103529.37274625836
333.0	104923.76549836206
334.0	106319.21888393625
335.0	107654.69405101864
336.0	108969.90236092049
337.0	110299.99431128823
338.0	111654.67808883096
339.0	113091.99704648663
340.0	114609.6523533298
341.0	116167.02155945748
342.0	117804.72711477261
343.0	119472.62555957113
344.0	121187.77334884841
345.0	122945.45225089027
346.0	124790.52833971036
347.0	126590.5716926123
348.0	128379.78447345553
349.0	130159.15285021755
350.0	131825.1481089779
351.0	133448.4118274008
352.0	134958.30242782205
353.0	136406.15593767443
354.0	137725.74210964146
355.0	138900.49374887967
356.0	140009.21886907236
357.0	141046.8091273888
358.0	141980.34063945332
359.0	142882.4365833222
360.0	143721.70374567684
361.0	144546.01100071476
362.0	145295.96572205058
363.0	146000.70359903201
364.0	146696.35149107236
365.0	147362.1593969453
366.0	147934.56679120433
367.0	148492.77074391983
368.0	149018.46764245848
369.0	149572.0462672212
370.0	150044.29137725945
371.0	150554.71760749555
372.0	151083.3569494549
373.0	151676.08570704516
374.0	152279.9540239426
375.0	152962.25960562078
376.0	153711.00592290782
377.0	154556.90953189772
378.0	155530.51011921273
379.0	156579.37477801958
380.0	157739.15028186078
381.0	159032.13207076298
382.0	160408.42496077687
383.0	161948.70517838828
384.0	163615.3699131819
385.0	165496.2758268364
386.0	167585.001620906
387.0	169860.29157309912
388.0	172504.989572767
389.0	175509.3235933638
390.0	178852.40061898448
391.0	182685.363312778
392.0	187011.80132573762
393.0	191861.531874155
394.0	197393.3672846762
395.0	203364.13638549953
396.0	210025.32033717653
397.0	217355.55819859807
398.0	225174.50959910647
399.0	233586.86509420443
400.0	242494.35973908487
401.0	251871.18152980038
402.0	261675.3141994427
403.0	271413.36433604325
404.0	281546.57088424376
405.0	291559.8115753915
406.0	301279.73223627923
407.0	310762.89192959643
408.0	319799.0209373345
409.0	328383.4498029395
410.0	336658.3016462292
411.0	344510.51754307974
412.0	352458.0282708399
413.0	360663.9836649974
414.0	369251.7020074015
415.0	378574.05392496317
416.0	388652.47068165423
417.0	399530.3436593614
418.0	411111.27272372163
419.0	422978.98580759024
420.0	435390.8251506072
421.0	447932.35976266937
422.0	460166.5967724838
423.0	472493.2757493201
424.0	484578.97894117027
425.0	496376.43837703415
426.0	507721.45509725524
427.0	518054.9778046644
428.0	526829.7673139998
429.0	532853.9764614118
430.0	534650.3345872397
431.0	530805.0904763271
432.0	519891.90472786303
433.0	501268.5634484595
434.0	474897.5004318661
435.0	442052.3031219442
436.0	403959.7374030215
437.0	362991.71909688826
438.0	322593.0172414842
439.0	282366.2689714375
440.0	245057.48217891227
441.0	211531.85878968966
442.0	181523.8397268601
443.0	155601.69772278413
444.0	133326.95123028793
445.0	114204.5454989043
446.0	98538.47953382197
447.0	85139.62587697912
448.0	73959.7438911337
449.0	64765.9223476879
450.0	57017.492305088104
451.0	50557.14985852706
452.0	45143.085076463394
453.0	40554.04477048162
454.0	36772.362476550625
455.0	33453.444188563895
456.0	30653.858080843656
457.0	28274.220261364735
458.0	26210.287734486406
459.0	24451.142953809936
460.0	22947.82572165792
461.0	21634.01766836401
462.0	20523.86471145911
463.0	19546.507114854467
464.0	18706.343089892165
465.0	18005.653377353523
466.0	17393.14457667417
467.0	16874.74105481322
468.0	16432.661029735096
469.0	16066.889734851095
470.0	15758.215044102231
471.0	15506.176271245029
472.0	15304.672474895891
473.0	15147.058083435357
474.0	15017.373779334579
475.0	14927.376377070588
476.0	14868.296262322674
477.0	14829.789785090743
478.0	14817.568693478632
479.0	14822.167670842227
480.0	14841.726847695882
481.0	14883.275684856562
482.0	14937.911728455441
483.0	15012.948043926717
484.0	15096.39688863077
485.0	15196.862154904418
486.0	15302.828109256821
487.0	15431.67847319505
488.0	15581.388569968087
489.0	15726.217489166804
490.0	15898.694048869911
491.0	16078.433121134658
492.0	16279.241190855362
493.0	16486.1118409247
494.0	16706.527603019225
495.0	16955.219578814562
496.0	17212.817479817542
497.0	17477.088853091172
498.0	17760.717679206828
499.0	18058.924953730333
500.0	18375.420652507848
501.0	18695.79511951987
502.0	19034.621736817262
503.0	19389.89903656598
504.0	19752.77767555496
505.0	20105.706932521014
506.0	20475.118131341234
507.0	20845.730955472212
508.0	21215.21607498847
509.0	21582.947600689422
510.0	21948.618124029894
511.0	22313.424581469164
512.0	22676.59687403988
513.0	23040.353228879907
514.0	23404.26326104066
515.0	23788.639420625314
516.0	24159.51953183168
517.0	24554.289877081403
518.0	24968.103716817623
519.0	25407.943614978776
520.0	25864.483211003648
521.0	26348.870653199683
522.0	26869.577202867677
523.0	27433.958855622728
524.0	28001.702956293007
525.0	28627.377235336444
526.0	29278.43869931382
527.0	29962.78565307894
528.0	30688.42192519105
529.0	31437.11793887059
530.0	32227.90968189632
531.0	33064.36682342422
532.0	33899.6529267563
533.0	34798.47327493872
534.0	35726.61625615235
535.0	36674.93067682613
536.0	37670.11146881562
537.0	38695.190305214346
538.0	39742.91831681279
539.0	40811.0215743406
540.0	41850.58044087891
541.0	42906.01834311492
542.0	43925.002962227154
543.0	44888.7538318045
544.0	45804.14963360985
545.0	46646.47832703509
546.0	47410.502956011886
547.0	48089.46386669914
548.0	48667.79796017021
549.0	49152.62213044184
550.0	49542.688947045826
551.0	49818.06221826011
552.0	50002.52549191912
553.0	50071.47137473154
554.0	50055.799148234466
555.0	49947.36956604387
556.0	49765.641964165145
557.0	49494.87489489216
558.0	49161.6544236974
559.0	48788.284594069
560.0	48376.82023923843
561.0	47927.11290747899
562.0	47442.81866746243
563.0	46900.405720026974
564.0	46329.65458994113
565.0	45741.053526429736
566.0	45109.556075744025
567.0	44469.82860700242
568.0	43804.61065976482
569.0	43095.41554404046
570.0	42382.64620845851
571.0	41670.310601234334
572.0	40954.4007741526
573.0	40182.98430675108
574.0	39387.184666747766
575.0	38596.6829977803
576.0	37754.97402233895
577.0	36894.21752389788
578.0	35995.39057405488
579.0	35044.58356870458
580.0	34060.064165779055
581.0	33072.87068439055
582.0	32066.59859362012
583.0	31038.46930064721
584.0	29967.117833421526
585.0	28872.77745615404
586.0	27754.12136241911
587.0	26600.829688367015
588.0	25410.567650186542
589.0	24181.249444573976
590.0	22895.63472047658
591.0	21649.630612362133
592.0	20342.959520176148
593.0	19025.54404977226
594.0	17744.7871383503
595.0	16450.559627253017
596.0	15183.642328777969
597.0	13979.854022732172
598.0	12807.130660479499
599.0	11739.881882184945
600.0	10971.817013182183
601.0	10561.11779838469
602.0	10100.070195105343
603.0	9608.347824559554
604.0	9122.957037396589
605.0	8654.518531175721
606.0	8212.074890486145
607.0	7816.394197815778
608.0	7446.056511857689
609.0	7113.828959191891
610.0	6817.135491649679
611.0	6547.058067533828
612.0	6305.198965385831
613.0	6087.2019647920815
614.0	5886.902257619608
615.0	5710.75116490656
616.0	5546.53646734799
617.0	5396.797870834192
618.0	5261.572930726889
619.0	5136.016551953684
620.0	5021.051840091087
621.0	4914.985579917615
622.0	4815.159224294329
623.0	4725.2740541880385
624.0	4638.982309236222
625.0	4558.6557476541275
626.0	4484.82278059839
627.0	4414.226535888953
628.0	4347.822133372911
629.0	4285.465538313976
630.0	4226.014566705829
631.0	4170.73151654066
632.0	4117.4101244223
633.0	4066.1535883054444
634.0	4018.5017790887273
635.0	3972.2467862527506
636.0	3927.834517190761
637.0	3885.485643441422
638.0	3844.3224227412798
639.0	3805.471813454193
640.0	3767.3402317255855
641.0	3730.2933981612446
642.0	3695.7447649867795
643.0	3661.4815300067353
644.0	3628.4211046154783
645.0	3596.835707116166
646.0	3566.0882067860643
647.0	3536.6764572354305
648.0	3508.231864109805
649.0	3480.0059666368224
650.0	3453.280564929792
651.0	3426.5539005857822
652.0	3400.275742605318
653.0	3374.6442512291337
654.0	3348.820362882501
655.0	3323.190299194626
656.0	3297.3511673549688
657.0	3270.7730876539795
658.0	3244.7203173198723
659.0	3217.2419933688802
660.0	3188.751257613513
661.0	3159.784596485856
662.0	3129.0961557925834
663.0	3097.1610955649808
664.0	3063.9173678142292
665.0	3028.6306564364145
666.0	2992.9748045420965
667.0	2955.0835068455376
668.0	2915.8418011858375
669.0	2876.1721114691436
670.0	2835.4525816747846
671.0	2793.91569864175
672.0	2752.046516305223
673.0	2709.591024213264
674.0	2668.261513012919
675.0	2625.698455491569
676.0	2583.1775217812824
677.0	2541.875650456604
678.0	2500.0034445200076
679.0	2458.4262167849897
680.0	2417.3455087327607
681.0	2376.137152038278
682.0	2336.0331096912696
683.0	2295.8161818478707
684.0	2255.9646302689093
685.0	2217.858532772746
686.0	2179.7921884130647
687.0	2142.6773882622397
688.0	2107.107075802921
689.0	2072.281291706049
690.0	2039.146945030107
691.0	2007.123355668528
692.0	1975.9271999099738
693.0	1946.8377587081977
694.0	1917.9816999102404
695.0	1890.6166618030838
696.0	1864.518797961195
697.0	1839.0796649722406
698.0	1814.856048015125
699.0	1791.5030147044881
700.0	1768.5929016532896
701.0	1747.2690605059688
702.0	1726.1032322156343
703.0	1705.6084018532888
704.0	1686.0603825847065
705.0	1666.7551932641027
706.0	1647.9309430217063
707.0	1629.5183929361597
708.0	1611.053422731538
709.0	1593.2291717187363
710.0	1574.9814624545102
711.0	1556.8581119347505
712.0	1539.083026432677
713.0	1521.1452452390806
714.0	1503.2152950143948
715.0	1485.419547343296
716.0	1467.888329560535
717.0	1450.9453219497834
718.0	1434.0563376010164
719.0	1417.4586285321686
720.0	1401.802797369213
721.0	1386.5136575388772
722.0	1371.9316407259773
723.0	1358.1642695347996
724.0	1345.0294488424495
725.0	1333.1600682121843
726.0	1322.0460361199498
727.0	1311.7880590629204
728.0	1303.010966362253
729.0	1295.3154117767356
730.0	1288.9730436310888
731.0	1283.9519018180786
732.0	1280.5928865465382
733.0	1278.818670528503
734.0	1278.4420904949368
735.0	1279.7112584996653
736.0	1282.6091227490151
737.0	1287.2336667300578
738.0	1293.5301500280964
739.0	1301.4902924287792
740.0	1310.883787404622
741.0	1321.9911035320288
742.0	1334.6569850646629
743.0	1349.0035619519178
744.0	1364.2456875292999
745.0	1381.036562332377
746.0	1398.9453956979346
747.0	1417.5258257189491
748.0	1437.0753354696774
749.0	1456.7690925397837
750.0	1476.550345964829
751.0	1496.0991041177065
752.0	1514.2947975729014
753.0	1531.402076626682
754.0	1546.2611964658818
755.0	1558.3825289876436
756.0	1567.3183859724581
757.0	1572.5641319501733
758.0	1573.6022211907718
759.0	1570.1023550185791
760.0	1562.3885380537527
761.0	1550.0385435494704
762.0	1533.4951816672672
763.0	1513.5151223897028
764.0	1489.687110812624
765.0	1463.1638015088308
766.0	1434.4353884428776
767.0	1403.771976530486
768.0	1372.3750136792974
769.0	1339.8948682851317
770.0	1306.9347146518987
771.0	1274.9469079687856
772.0	1242.7312753818376
773.0	1211.3537756163914
774.0	1181.3449623178815
775.0	1152.3681819788865
776.0	1124.9542010791731
777.0	1098.7041222160353
778.0	1073.611080630396
779.0	1050.792970737609
780.0	1028.5782768899905
781.0	1008.1435913147689
782.0	989.3300131574388
783.0	971.4642053154803
784.0	954.9675929568386
785.0	939.6538412124457
786.0	925.2936989985553
787.0	912.2813753423993
788.0	899.8788592713597
789.0	888.2241112357735
790.0	877.7372293422525
791.0	867.5823172237235
792.0	858.2333851245719
793.0	849.4981238912007
794.0	840.8374581094122
795.0	833.2653078622614
796.0	825.8637498582225
797.0	818.7702803312147
798.0	812.3148302965435
799.0	806.0802125772798
800.0	799.8948022227373
801.0	795.2137928196855
802.0	790.5821777861531
803.0	785.9972661048644
804.0	781.8744093956439
805.0	777.7413307941933
806.0	773.788426270042
807.0	770.393768314276
808.0	767.0034851334078
809.0	763.8633859776583
810.0	760.9938281927941
811.0	758.0327314394133
812.0	755.2464407217656
813.0	752.8836982332411
814.0	750.5750941479621
815.0	748.2871788826421
816.0	746.3661042310439
817.0	744.3516868026973
818.0	742.4136145920149
819.0	740.7756034923691
820.0	739.0479943443761
821.0	737.3060373144247
822.0	735.7069008190965
823.0	734.3261781326157
824.0	733.0117094128186
825.0	731.4651508892621
826.0	730.3625415793772
827.0	728.8373967861901
828.0	727.7333868025137
829.0	726.5893444104383
830.0	725.3589706905448
831.0	723.9234293129705
832.0	723.0008056629083
833.0	721.898377161046
834.0	720.6832798467046
835.0	719.807269696754
836.0	718.6889246168173
837.0	717.7175736652171
838.0	716.8458357350901
839.0	715.8341588778699
840.0	715.0345369568965
841.0	713.9912164948482
842.0	713.2063628540711
843.0	712.0943201900498
844.0	711.5199553918037
845.0	710.7886353397698
846.0	710.1061999231495
847.0	709.5310114335662
848.0	708.9232818443215
849.0	708.3534769458945
850.0	707.8694471900019
851.0	707.5079036229956
852.0	707.0552740038572
853.0	706.6163991886199
854.0	706.4545675848094
855.0	706.1498379305426
856.0	706.3529567528542
857.0	706.1278652415538
858.0	706.2764217401298
859.0	706.365167953805
860.0	706.6334982637459
861.0	706.5726783587586
862.0	706.9739316525029
863.0	707.1970351423965
864.0	707.7395504745657
865.0	708.10636526286
866.0	708.8140722914261
867.0	709.518092798595
868.0	710.2850395889457
869.0	710.9342456170696
870.0	711.7870436179016
871.0	712.5001958802975
872.0	713.3427645777206
873.0	714.5074776319659
874.0	715.4520679140808
875.0	716.4651023497377
876.0	717.5000710232287
877.0	718.6496898880328
878.0	719.675068036222
879.0	720.8960258030863
880.0	722.0612610035023
881.0	723.3815013765957
882.0	724.5315234412494
883.0	725.4059778488722
884.0	726.8351973449737
885.0	728.148154391142
886.0	729.3215687240381
887.0	730.5244664282764
888.0	731.5424238966218
889.0	732.8922266566524
890.0	733.8401410833421
891.0	735.1988458041326
892.0	736.176078166226
893.0	737.3163793887909
894.0	738.2214036601063
895.0	739.0030798435203
896.0	739.6929566642348
897.0	740.5691784533137
898.0	741.345674638668
899.0	742.0347485914081
900.0	742.5387189360754
901.0	742.7115455446394
902.0	743.0730448550312
903.0	743.1254665739809
904.0	743.1035717668426
905.0	742.9393120557131
906.0	742.8804091934942
907.0	742.4156159130634
908.0	741.9373405441463
909.0	741.3937290243141
910.0	740.4952546677293
911.0	739.613888783038
912.0	738.5509251890162
913.0	737.1430182481763
914.0	735.504739786491
915.0	733.7627720823261
916.0	731.8515127985329
917.0	730.1085072487258
918.0	727.5776855497418
919.0	725.0494560545055
920.0	722.4953707150266
921.0	719.6489080090241
922.0	716.5906816297797
923.0	713.0267525995762
924.0	709.8662936428511
925.0	706.5555136278881
926.0	702.6981424272337
927.0	698.6277516734217
928.0	694.7606519762724
929.0	690.3118004654209
930.0	685.8233063964369
931.0	681.0972410479314
932.0	676.2196230782884
933.0	670.7959046795984
934.0	665.419585437025
935.0	660.2525986612927
936.0	654.5048376236518
937.0	648.54652759498
938.0	642.6376507735677
939.0	636.198736898071
940.0	629.4427644373156
941.0	623.0833892640137
942.0	616.4765640904361
943.0	609.6632760105877
944.0	602.5824721368576
945.0	594.8370707750928
946.0	587.0197700224423
947.0	579.1177460407205
948.0	571.4283687517177
949.0	563.2211709259348
950.0	555.2400066975979
951.0	546.1854846780714
952.0	537.2655488493031
953.0	529.4809567693565
954.0	521.4295254882711
955.0	513.9396933285141
956.0	505.5760333765838
957.0	497.84682734188556
958.0	489.60910569912545
959.0	481.56606321331475
960.0	473.6223467770199
961.0	465.36330359147536
962.0	457.44216808223547
963.0	448.79651047568024
964.0	440.2346922111031
965.0	431.8827729183742
966.0	423.32201875739617
967.0	414.7828272645052
968.0	406.1654962270928
969.0	397.6521241567413
970.0	389.1435081507538
971.0	381.1548466223613
972.0	372.59744153534456
973.0	364.2577091601501
974.0	355.9296872992414
975.0	347.9005997295057
976.0	340.01690166204327
977.0	331.8697642383385
978.0	324.2576007195269
979.0	316.067491647096
980.0	308.26118971191187
981.0	300.95331469135573
982.0	293.6131386173243
983.0	286.4704731080279
984.0	279.06729345307934
985.0	271.8989284494249
986.0	264.21406101661756
987.0	257.68914790993284
988.0	250.7332184836028
989.0	244.4352112122827
990.0	238.11309496077087
991.0	231.31448403507824
992.0	224.60795566785504
993.0	218.39625162274143
994.0	212.15717878809022
995.0	206.27175338211458
996.0	200.55438989066812
997.0	194.54647929610059
998.0	188.3070279953451
999.0	182.61406251145223
1000.0	177.25183534692877
